# Supplementary material for: Identification of NFKB1, miR-342-5p, -5192, and − 15b as diagnostic biomarkers for periodontitis in type 2 diabetes mellitus: a cross-sectional and experimental study
Source: BMC Oral Health. 2026 Feb 23;26:545. doi: 10.1186/s12903-026-07780-2 (PMC13033223; doi:10.1186/s12903-026-07780-2)
Supplement: Supplementary file 2 — Supplementary Material 2. [file 12903_2026_7780_MOESM2_ESM.xlsx]

## Sheet: data
G2	Groups	PLI	Estimated Tooth Count	Mean PLI (PLI/Tooth)	CAL	BOP	PPD	NFKB1b	miR15bb	miR5192b	Mir342b	MIr342	miR5192	MIR15b	NFKB1	Age	Sex	Smoking	FamilyHistory	DurationOfDiabetes	FastingGlucose	HbA1c	HOMA_IR_category	BMI	Total_Cholesterol	TGs
1	1	10.2	26	0.39	0	8	1.1	0.38	1	1	1	0.137	0.311189	0.0558443	0.152618	60	1	2	2	0	100	6	0.186685	18.5	100	110
1	1	11.4	26	0.44	0	7.4	1	0.99	0.83	0.9	0.66	0.207749	0.805181	0.401575	0.0460071	36	2	2	2	0	90	5	0.576296	23	120	100
1	1	15.3	26	0.59	0	6.7	1.2	1.23	1.44	0.92	0.54	0.45	0.960455	1.23	0.032084	60	2	2	2	0	90	5	0.915022	29	110	99
1	1	11.7	26	0.45	0	8.5	1.3	0.92	0.65	0.86	0.22	0.000991	0.790315	0.243	0.0972606	46	2	2	2	0	70	3	0.61722	26.2	80	105
1	1	13.4	26	0.52	0	9.3	1.2	0.95	0.38	1.12	0.28	0.137	1.38261	0.0558443	0.327145	48	2	2	2	0	75	6	0.837963	24	140	120
1	1	12.2	26	0.47	0	10.2	1.5	0.66	0.94	0.95	0.45	0.189522	0.791869	1.77	0.389043	47	2	2	2	0	80	5	1.6483	25	140	110
1	1	12.6	26	0.48	0	11.1	1.4	0.77	0.54	0.18	0.22	0.0391589	0.0171709	0.00956324	0.520511	50	2	2	2	0	76	6	0.264743	38	90	80
1	1	11.8	26	0.45	0	9.3	1.1	0.92	0.92	0.97	1.2	2.64459	0.864814	1.97	0.211393	55	2	2	2	0	90	6.5	1.22326	25.2	90	85
1	1	12.5	26	0.48	0	8.6	1.7	0.99	0.38	0.65	0.42	0.189522	0.0845122	0.695135	0.93174	53	2	2	2	0	80	5	0.880617	26	80	100
1	1	10.9	26	0.42	0	10.5	1.2	0.23	0.68	0.94	0.92	0.687	0.791869	1.77	0.14742	60	2	2	2	0	90	5.5	1.12011	26.2	90	98
1	1	15.4	26	0.59	0	11.6	1.3	#NULL!	#NULL!	#NULL!	#NULL!	0.189522	0.953181	0.541485	0.195874	63	2	2	2	0	70	6.5	1.37483	26	70	112
1	1	13.2	26	0.51	0	9.2	1.1	#NULL!	#NULL!	#NULL!	#NULL!	0.746	0.938568	0.00956324	0.767373	57	2	2	2	0	80	6	0.571851	31.2	80	106
1	1	14.5	26	0.56	0	7.3	1.4	#NULL!	#NULL!	#NULL!	#NULL!	0.513899	0.284417	0.827028	0.589678	60	2	2	2	0	66	4.5	1.44059	30	111	80
1	1	13.3	26	0.51	0	8.55	1.6	#NULL!	#NULL!	#NULL!	#NULL!	2.2	1.51089	0.401575	0.414085	46	2	2	2	0	78	4	0.663467	25	70	100
1	1	15.22	26	0.59	0	9.8	1.3	#NULL!	#NULL!	#NULL!	#NULL!	0.56836	0.164344	1.6206	0.811127	48	2	2	2	0	80	4.5	1.84591	28.2	110	90
1	1	13.3	26	0.51	0	8.6	1.2	#NULL!	#NULL!	#NULL!	#NULL!	0.145	2.31539	0.00956324	0.269433	56	1	1	2	0	69	5	1.86158	28	150	100
1	1	12.8	26	0.49	0	10.4	1.5	#NULL!	#NULL!	#NULL!	#NULL!	1.96142	0.433464	0.243	0.602069	40	1	1	2	0	75	6.5	1.2563	28	110	120
1	1	10.9	26	0.42	0	11.3	1.7	#NULL!	#NULL!	#NULL!	#NULL!	0.207749	1.17595	0.344	0.370617	50	2	1	2	0	80	4	0.74647	29	100	130
1	1	14.2	26	0.55	0	11.6	1.4	#NULL!	#NULL!	#NULL!	#NULL!	0.207749	1.14423	1.23	0.0993043	70	2	1	1	0	66	7.5	0.716433	23.6	80	90
1	1	13.22	26	0.51	0	9.77	1.2	#NULL!	#NULL!	#NULL!	#NULL!	0.743225	1.85979	0.693056	0.513345	48	1	1	2	0	79	7	0.356412	31	150	100
1	1	11.9	26	0.46	0	12.4	1.3	#NULL!	#NULL!	#NULL!	#NULL!	0.45	1.36145	0.982258	0.828171	50	1	2	2	0	81	4.5	0.351738	30	120	100
1	1	15.2	26	0.58	0	9.6	1.1	#NULL!	#NULL!	#NULL!	#NULL!	0.000991	0.115072	0.243	0.408384	56	1	1	2	0	92	6.5	0.71802	33	110	99
1	1	10.66	26	0.41	0	8.9	1.4	#NULL!	#NULL!	#NULL!	#NULL!	0.137	0.862235	0.00956324	0.524131	48	1	1	2	0	106	6	0.596914	27	80	110
1	1	11.28	26	0.43	0	7.44	1.2	#NULL!	#NULL!	#NULL!	#NULL!	0.189522	0.717482	0.695135	0.273194	62	1	1	2	0	110	5	0.199131	29	140	120
1	1	12.5	26	0.48	0	9.22	1.3	#NULL!	#NULL!	#NULL!	#NULL!	0.000991	0.488554	1.19836	0.711039	43	1	1	2	0	100	4.9	0.604791	30	140	110
1	1	13.4	26	0.52	0	10.11	1.1	#NULL!	#NULL!	#NULL!	#NULL!	0.67468	0.129304	1.97	0.273194	68	1	2	2	0	66	5.3	0.343467	23	90	103
1	1	13.33	26	0.51	0	9.13	1.4	#NULL!	#NULL!	#NULL!	#NULL!	0.0391589	0.388971	0.695135	0.542615	49	1	1	1	0	70	7.5	0.596907	21	90	85
1	1	14.5	26	0.56	0	8.27	1.2	#NULL!	#NULL!	#NULL!	#NULL!	1.40778	0.665052	1.77	0.912565	60	1	1	2	0	56	6	1.11021	25	80	110
1	1	10.77	26	0.41	0	11.13	1.5	#NULL!	#NULL!	#NULL!	#NULL!	1.94399	0.860369	0.541485	0.331711	55	1	1	2	0	85	8	0.0878088	24	90	98
1	1	12.6	26	0.48	0	10.7	1.3	#NULL!	#NULL!	#NULL!	#NULL!	0.11	2.45635	1.043	0.186597	53	1	1	2	0	75	6	0.64472	27	70	110
1	1	11.34	26	0.44	0	8.77	1.6	#NULL!	#NULL!	#NULL!	#NULL!	2.64459	0.106295	0.734	0.197237	50	2	1	2	0	80	5	0.489529	26	80	107
1	1	12.8	26	0.49	0	9.23	1.7	#NULL!	#NULL!	#NULL!	#NULL!	0.687	0.391205	0.00956324	0.260255	60	1	1	2	0	70	5	1.3551	24	111	109
1	1	13.7	26	0.53	0	8.12	1.2	#NULL!	#NULL!	#NULL!	#NULL!	0.000991	0.231058	0.308423	0.925304	47	1	1	1	0	77	4	0.232084	22	70	112
1	1	10.66	26	0.41	0	9.3	1.4	#NULL!	#NULL!	#NULL!	#NULL!	0.189522	0.829971	0.897	0.618995	42	1	1	2	0	66	4	0.448712	24	110	100
1	1	8.9	26	0.34	0	10.2	1.3	#NULL!	#NULL!	#NULL!	#NULL!	2.09576	1.71621	1.13313	1.52778	66	1	1	2	0	80	6	0.343467	23	70	103
1	1	8.23	26	0.32	0	8.4	1.5	#NULL!	#NULL!	#NULL!	#NULL!	1.50126	0.745993	0.827028	0.408384	63	2	1	2	0	70	5	0.596907	25	110	120
1	1	9.77	26	0.38	0	8.66	1.2	#NULL!	#NULL!	#NULL!	#NULL!	0.746	0.296841	1.6206	0.50278	56	1	1	1	0	68	6	1.11021	21	100	130
1	1	11.28	26	0.43	0	11.5	1.3	#NULL!	#NULL!	#NULL!	#NULL!	0.513899	1.02253	0.0629525	2.20704	50	2	2	2	0	70	6	0.0878088	22	80	90
1	1	10.65	26	0.41	0	10.8	1.4	#NULL!	#NULL!	#NULL!	#NULL!	0.56836	0.264884	0.00956324	0.135654	40	1	2	2	0	66	7	0.71802	25	150	100
1	1	12.44	26	0.48	0	11.3	1.2	#NULL!	#NULL!	#NULL!	#NULL!	0.145	0.856009	0.7955	0.741234	48	1	1	2	0	80	6	0.596914	24	110	99
1	1	8.87	26	0.34	0	7.9	1.1	#NULL!	#NULL!	#NULL!	#NULL!	0.207749	1.09635	1.15	0.531448	56	1	1	2	0	70	5	0.199131	23	140	120
1	1	9.23	26	0.35	0	9.23	1.4	#NULL!	#NULL!	#NULL!	#NULL!	0.189522	0.558406	0.243	0.762072	58	1	1	2	0	90	4	0.604791	21	140	110
1	1	11.7	26	0.45	0	10.12	1.3	#NULL!	#NULL!	#NULL!	#NULL!	0.21	0.440642	0.344	0.893785	60	1	2	2	0	76	5	0.343467	19	90	80
1	1	12.29	26	0.47	0	11.3	1.2	#NULL!	#NULL!	#NULL!	#NULL!	0.0258012	0.969927	0.693056	0.25139	51	2	1	2	0	55	6	0.596907	18	90	85
1	1	13.3	26	0.51	0	12.1	1.3	#NULL!	#NULL!	#NULL!	#NULL!	1.3	0.02	0.0915054	0.428688	44	1	2	1	0	78	6	1.11021	22	80	100
1	1	14.6	26	0.56	0	10.8	1.5	#NULL!	#NULL!	#NULL!	#NULL!	0.8	0.01	0.346277	0.50278	52	2	1	1	0	66	5	0.0878088	30	90	98
1	1	12.24	26	0.47	0	9.5	1.1	#NULL!	#NULL!	#NULL!	#NULL!	0.5	0.02	0.0486978	0.535144	72	2	1	1	0	70	4	0.64472	24	70	102
1	1	13.7	26	0.53	0	12.3	1	#NULL!	#NULL!	#NULL!	#NULL!	1.4	0.01	0.0532897	0.29689	48	2	1	1	0	80	5	0.489529	23	80	99
1	1	9.22	26	0.35	0	10.7	1.2	#NULL!	#NULL!	#NULL!	#NULL!	1	0.02	0.0536603	0.833931	65	2	1	1	0	77	4	1.3551	24	111	80
1	1	8.74	26	0.34	0	9.6	1.3	#NULL!	#NULL!	#NULL!	#NULL!	0.77	0.02	0.0406669	0.19999	62	2	1	2	0	66	5	0.232084	25	70	107
1	1	10.27	26	0.4	0	7.9	1.4	#NULL!	#NULL!	#NULL!	#NULL!	6	0.01	0.0210505	1.13103	49	2	1	1	0	80	5.6	0.448712	24	110	90
1	1	11.23	26	0.43	0	8.66	1.2	#NULL!	#NULL!	#NULL!	#NULL!	0.22	0.07	0.846745	0.741234	56	2	1	1	0	74	5	0.343467	23	70	102
1	1	14.1	26	0.54	0	9.22	1.5	#NULL!	#NULL!	#NULL!	#NULL!	1	0.02	0.870551	0.469111	68	2	1	1	0	72	4	0.596907	24	110	120
1	1	12.45	26	0.48	0	10.13	1.3	#NULL!	#NULL!	#NULL!	#NULL!	0.02	0.05	0.258816	0.756808	44	1	2	1	0	60	5	1.11021	20	100	130
1	1	13.2	26	0.51	0	11.2	1.2	#NULL!	#NULL!	#NULL!	#NULL!	0.03	0.02	0.00666121	0.236187	56	2	1	1	0	88	6	0.0878088	22	80	90
1	1	14.5	26	0.56	0	12.4	1.2	#NULL!	#NULL!	#NULL!	#NULL!	0.78	0.04	0.624165	0.36299	60	1	2	1	0	82	5	0.0878088	19	150	100
1	1	9.77	26	0.38	0	10.1	1.4	#NULL!	#NULL!	#NULL!	#NULL!	0.6	0.03	0.316439	0.229728	40	2	1	1	0	93	4.6	0.64472	21	110	99
1	1	8.66	26	0.33	0	9.77	1.3	#NULL!	#NULL!	#NULL!	#NULL!	0.227	0.01	0.846745	0.0185556	50	2	2	1	0	64	4.7	0.489529	21	80	88
1	1	11.2	26	0.43	0	10.1	1.2	#NULL!	#NULL!	#NULL!	#NULL!	0.17	0.01	0.0066152	0.262066	66	1	1	2	0	50	7.4	0.796296	24	111	80
1	1	13.2	26	0.51	0	9.8	1.5	#NULL!	#NULL!	#NULL!	#NULL!	2.25	17.6	0.0230355	0.207043	45	2	1	1	0	77	4.8	0.568395	22	70	109
2	2	55.2	22	2.51	5.2	70.2	2.4	23.6	1.3	26.4	28.12	11.1887	4.29435	4.84675	13.5479	53	2	1	2	0	200	9	7.16141	36	223	60
2	2	64.3	22	2.92	6.1	68.3	3.5	15.24	25.15	11.3	66.14	23.1895	3.33	5.29235	5.50217	50	2	1	1	5	240	3	7.60479	36	239	60
2	2	60.28	22	2.74	7.2	69.22	5.2	33.17	22.6	4.6	90.23	35.2249	1.75491	7.25701	10.5561	53	2	1	1	4	130	10	8.34347	33	279	69
2	2	59.13	22	2.69	5.4	71.2	4.3	22.4	36.11	50.33	80.27	54.777	9.94001	6.13288	15.2422	60	1	2	1	12	110	5.5	11.5969	26.4	315	67
2	2	61.5	22	2.8	6.3	71.3	3.9	28.3	25.2	70.27	150.14	66	36.7629	5.61328	7.21	36	1	2	1	5	210	5.5	5.6	35.5	266	76
2	2	57.5	22	2.61	5.22	70.7	2.8	26.9	18.3	30.27	90.33	67.1895	13.0835	4.76769	9.78112	60	2	1	1	8	300	13	9.22654	44	300	60
2	2	55.95	22	2.54	6.18	69.8	4.4	30.55	23.7	80.7	88.26	44.265	20.8758	6.23687	5.06303	46	1	1	1	17	125	7	9	29.2	315	67
2	2	60.33	22	2.74	5.11	74.2	3.7	19.45	18.5	66.16	218	66.0333	14.9521	3.67456	17.6305	48	2	1	1	1	390	6	8.25833	33.4	240	89
2	2	61.74	22	2.81	7.2	70.9	4.9	11.7	24.7	19.33	80.4	39.433	20.2721	4.745	9.00047	47	1	2	2	1	111	7	10.643	44	240	55
2	2	62.82	22	2.86	5.77	67.1	5.2	11.88	16.2	90.11	90.3	26.0742	37.8741	4.0084	9.84916	50	2	1	1	8	300	14	4.10822	34.7	225	60
2	2	60.76	22	2.76	6.24	77.8	6.1	#NULL!	#NULL!	#NULL!	#NULL!	18.4056	34.9245	5.23687	10.1261	55	1	2	1	3	200	11	2.82954	24.6	270	60
2	2	58.13	22	2.64	6.19	70.3	3.7	#NULL!	#NULL!	#NULL!	#NULL!	54.1036	18.6191	4.432	4.75683	53	2	1	1	12	250	8	11.9001	42	270	200
2	2	55.27	22	2.51	7.1	69.5	4.8	#NULL!	#NULL!	#NULL!	#NULL!	22.7432	24.6004	4.12341	9.98664	60	1	1	2	7	300	5.5	2.91199	33.5	315	400
2	2	63.6	22	2.89	6.28	72.4	2.66	#NULL!	#NULL!	#NULL!	#NULL!	14.376	21.8245	2.46	112	63	1	1	1	13	133	8	5.04558	40	240	200
2	2	60.7	22	2.76	6.56	73.7	3.89	#NULL!	#NULL!	#NULL!	#NULL!	77	24.5279	6.76891	27.7	57	2	1	1	1.5	152	4.5	4.57267	42	200	200
2	2	61.2	22	2.78	5.19	70.5	6.4	#NULL!	#NULL!	#NULL!	#NULL!	16.688	14.721	7.35298	77	43	1	2	1	15	115	8	4.16771	44	315	325
2	2	60.88	22	2.77	5.45	66.2	5.3	#NULL!	#NULL!	#NULL!	#NULL!	18.6747	10.762	6.44	18	52	2	1	1	2	187	7	10.4602	25	240	300
2	2	59.34	22	2.7	5.22	69.8	5.22	#NULL!	#NULL!	#NULL!	#NULL!	22.024	0.755816	6.19836	297	53	2	1	1	15	125	5	4.60416	28.2	315	240
2	2	55.28	22	2.51	5.74	71.4	4.19	#NULL!	#NULL!	#NULL!	#NULL!	87.4078	2.60352	4.009	122	50	2	2	2	14	126	5	5.87642	33	270	325
2	2	59.3	22	2.7	6.19	70.3	3.77	#NULL!	#NULL!	#NULL!	#NULL!	30	2.48048	8.043	89	53	1	2	1	0.2	210	9.3	8.61432	33	315	200
2	2	55.5	22	2.52	6.28	72.5	4.18	#NULL!	#NULL!	#NULL!	#NULL!	17.944	4.47333	7.899	34	60	2	1	1	6	202	4.4	10.7523	25.2	400	160
2	2	60.93	22	2.77	5.9	77.1	3.26	#NULL!	#NULL!	#NULL!	#NULL!	0.11	1.36224	8.734	36	36	2	1	1	3	242	5	6.91501	38	315	325
2	2	61.7	22	2.05	6.38	70.2	2.9	#NULL!	#NULL!	#NULL!	#NULL!	22	5.06737	7.678	30	60	1	2	1	7	133	9	10.9011	35	270	140
2	2	63.2	22	2.87	6.75	66.5	3.17	#NULL!	#NULL!	#NULL!	#NULL!	81.2815	1.11793	8.30842	53	46	1	3	1	6	390	8.5	10.4602	26.2	270	200
2	2	58.7	22	2.67	5.29	72.5	2.27	#NULL!	#NULL!	#NULL!	#NULL!	45	4.41414	7.39123	29	48	2	1	1	10	303	11	4.60416	38.9	270	400
2	2	54.23	22	2.47	5.11	74.4	4.3	#NULL!	#NULL!	#NULL!	#NULL!	33.544	3.44961	6.897	78	47	2	1	1	5	210	13	5.87642	25	315	123
2	2	52.18	22	2.37	6.33	71.9	5.2	#NULL!	#NULL!	#NULL!	#NULL!	24	1.24471	8.13313	55	50	2	2	2	8	110	9	8.61432	34.7	400	325
2	2	55.28	22	2.51	5.28	70.8	6.3	#NULL!	#NULL!	#NULL!	#NULL!	33.2577	8.39709	7.433	22	55	1	1	1	19	221	10	10.7523	40	315	400
2	2	58.17	22	2.64	5.56	66.3	4.1	#NULL!	#NULL!	#NULL!	#NULL!	17.8878	8.71311	4.21098	12	53	1	1	1	1	185	11	6.91501	38	270	325
2	2	59.23	22	2.69	6.79	69.2	3.7	#NULL!	#NULL!	#NULL!	#NULL!	22.0958	5.09292	5.06295	31	60	2	1	1	4	115	11	10.9011	35	270	240
2	2	55.11	22	2.51	6.9	71.6	5.4	#NULL!	#NULL!	#NULL!	#NULL!	17.5013	5.8815	4.0084	3.1	63	1	3	1	6	410	7	1.26028	39	270	400
2	2	58.27	22	2.65	5.93	74.5	5.8	#NULL!	#NULL!	#NULL!	#NULL!	19.1895	50.0516	0.401575	39	57	2	1	1	30	152	8	3.13622	37	240	200
2	2	57.19	22	2.6	6.21	70.4	4.9	#NULL!	#NULL!	#NULL!	#NULL!	22.1887	90.4606	3.54148	123	60	2	1	1	2	115	9	7.07662	29	270	124
2	2	56.28	22	2.56	6.17	72.3	3.9	#NULL!	#NULL!	#NULL!	#NULL!	13.902	78.0138	3.0084	109	46	2	1	1	8	160	12.2	4.43544	33	315	240
2	2	59.18	22	2.69	6.35	75.2	2.87	#NULL!	#NULL!	#NULL!	#NULL!	18.21	8.02395	0.7955	89	48	1	2	1	12	110	8	2.82954	35	315	90
2	2	60.12	22	2.73	5.28	71.3	3.4	#NULL!	#NULL!	#NULL!	#NULL!	24.1536	5.26267	1.15	99	56	2	1	1	8	105	13	1	40	270	325
2	2	55.26	22	2.51	5.33	70.8	3.2	#NULL!	#NULL!	#NULL!	#NULL!	38	2.5819	2.00956	44	40	1	2	1	5	330	9	5.22	37	270	240
2	2	61.27	22	2.79	5.19	68.5	3.88	#NULL!	#NULL!	#NULL!	#NULL!	44	24.6791	5.69513	33	50	1	2	1	7	400	7	6.77	31	315	240
2	2	60.8	18	3.38	5.22	67.4	4.4	#NULL!	#NULL!	#NULL!	#NULL!	5.88	44.8627	6.24731	7.06	70	2	3	1	0.2	90	9	4.88	30	315	180
2	2	61.3	18	3.41	5.19	70.3	5.2	#NULL!	#NULL!	#NULL!	#NULL!	10.61	3.9	3.15579	112	44	1	2	1	20	130	8	6.27585	41	240	102
3	2	62.5	18	3.47	5.27	66.5	6.5	368	716	55.26	123.33	73.1074	12.5	867.281	354.588	63	1	2	1	2	165	9	9	43	320.6	299
3	2	64.8	18	3.6	7.22	69.7	6.3	218	329	310	98.15	55.0144	119	252.339	74.028	56	2	2	1	9	210	11	11	42	323.6	270
3	2	63.3	18	3.52	8.19	70.5	5.7	221	1.9	66.9	266.79	88	23.8553	67.2806	40.5042	52	2	2	1	20	200	13	10	29	418.5	320
3	2	66.1	18	3.67	7.66	71.2	8.2	319	177	145	30.23	12.1988	66	27.2806	354.588	50	1	2	1	25	245	10	13	28	277	310
3	2	59.2	18	3.29	8.79	70.3	7.12	294	113	213	60.54	12.1988	64.4788	33.4446	255.813	44	2	2	1	10	340	8.6	14	38	320.4	380
3	2	58.7	18	3.26	9.2	66.3	6.14	966	127	183	312.12	413.292	98	16.4446	912	50	2	2	2	8	90	9.4	15	35	327	285
3	2	55.6	18	3.09	7.19	68.4	7.22	936	112	233	189.77	124.292	137	11.0096	1023	53	2	2	1	77	437	9.11	12	43	319	274
3	2	60.29	18	3.35	7.33	69.1	8.13	1023	213	278	330	297.155	221.073	20.0096	2067	46	2	2	1	100	234	10.7	13.6	33	318	298
3	2	63.17	18	3.51	6.94	70.8	6.88	3218	89	313	417	321	121.875	19.5776	3034	48	2	2	1	80	127	13	14	36	290	265
3	2	61.23	18	3.4	8.29	71.4	7.18	3411	123	366	616	822.971	78	14.5776	12345	74	1	2	2	76	143	11	12	30	288	274
3	2	64.28	18	3.57	8.11	69.3	8.5	2012	218	287	421	375.252	80	20	356	55	2	2	1	120	112	15.5	11	29	320	280
3	2	60.9	18	3.38	8.39	68.3	5.9	1024	214	314	133.6	92.015	44	16	789	57	1	2	2	96	117	12	13	28	320.57	270
3	2	62.8	18	3.49	7.65	67.6	6.27	#NULL!	#NULL!	#NULL!	#NULL!	361	66.0223	282.745	12600	53	2	2	1	95	122	13	14	37	318	290
3	2	58.5	18	3.25	7.44	68.6	7.12	#NULL!	#NULL!	#NULL!	#NULL!	156.104	51	312	13400	74	2	2	1	88	120	13	14	36	435	166
3	2	55.79	18	3.1	7.26	67.4	5.9	#NULL!	#NULL!	#NULL!	#NULL!	375.252	23.762	128	12	55	2	2	2	85	124	14	10.7523	28	424	160
3	2	63.2	18	3.51	6.18	66.3	4.88	#NULL!	#NULL!	#NULL!	#NULL!	112.56	19.523	18.22	34	57	2	2	2	96	113	12	11.2603	40	327	180
3	2	64.8	18	3.6	6.95	66.8	8.14	#NULL!	#NULL!	#NULL!	#NULL!	0.0150003	22.6008	11.23	77	74	2	2	1	109	235	15	13.1362	39	329	170
3	2	63.3	18	3.52	7.56	68.5	7.9	#NULL!	#NULL!	#NULL!	#NULL!	10.5542	116.012	264.046	889	50	2	2	1	91	103.8	7	7.07662	38	328	325
3	2	61.89	18	3.44	8.01	67.4	6.88	#NULL!	#NULL!	#NULL!	#NULL!	27.4318	92.0816	963.445	912	57	2	2	2	82	120	13	10.643	33	329	300
3	2	60.97	18	3.39	7.84	66.9	7.2	#NULL!	#NULL!	#NULL!	#NULL!	88	178.333	8.22	984	52	2	2	1	120	130	9	5.04558	40	378.8	170
3	2	62.33	18	3.46	7.18	70.2	4.9	#NULL!	#NULL!	#NULL!	#NULL!	297.155	191.686	11	124.5	60	2	2	1	96	125	8	5.26088	43	422	188
3	2	64.5	18	3.58	6.38	71.5	5.66	#NULL!	#NULL!	#NULL!	#NULL!	156.104	121	11.23	131.599	66	2	2	1	95	317	15	6.77844	45	387	190
3	2	60.7	18	3.37	6.89	77.8	7.34	#NULL!	#NULL!	#NULL!	#NULL!	321	233.41	33.3787	101.125	65	2	2	2	88	388	15.5	10.643	39	429.2	189
3	2	63.23	18	3.51	7.11	76.4	8.13	#NULL!	#NULL!	#NULL!	#NULL!	10.5542	62.4682	665.585	25.6342	43	2	2	1	77	489	11	4.10822	33	328	177
3	2	61.96	18	3.44	7.29	70.3	6.2	#NULL!	#NULL!	#NULL!	#NULL!	27.4318	71.7107	37.717	119.428	52	2	2	1	100	226	8	10.4602	32	427	200
3	2	58.29	18	3.24	6.88	74.4	7.11	#NULL!	#NULL!	#NULL!	#NULL!	822.971	82.0376	264.046	444.228	53	2	2	1	80	225	13.5	5.87642	30	390	200
3	2	57.19	18	3.18	8.25	70.9	8.2	#NULL!	#NULL!	#NULL!	#NULL!	198	211.615	963.445	101.125	50	1	2	1	76	179	9.5	6.91501	29	380	325
3	2	59.25	18	3.29	7.29	71.2	6.2	#NULL!	#NULL!	#NULL!	#NULL!	375.252	111	23	216.767	53	2	2	1	120	194	11.5	10.9011	40	390.5	200
3	2	62.3	18	3.46	6.99	70.3	7.12	#NULL!	#NULL!	#NULL!	#NULL!	211	83.9235	33.3787	58.4852	60	2	2	2	120	176	8	4.43544	41	380	325
3	2	61.5	18	3.42	7.14	71.2	8.2	#NULL!	#NULL!	#NULL!	#NULL!	297.155	67.9343	665.585	27.2843	46	2	2	2	180	397	9	2.82954	39	411	240
3	2	60.42	18	3.36	6.88	71.5	9.1	#NULL!	#NULL!	#NULL!	#NULL!	156.104	111.429	33.3787	50.9143	48	2	2	2	100	161	8	4.10822	45	470	325
3	2	63.2	18	3.51	7.33	73.2	7.2	#NULL!	#NULL!	#NULL!	#NULL!	312	91.9724	37.717	55.7152	47	1	2	2	60	192	10	11.3551	39	410	333
3	2	60.78	18	3.38	7.74	72.4	8.6	#NULL!	#NULL!	#NULL!	#NULL!	10.5542	33	65	4.40762	50	2	2	2	96	190	8	2.23208	37	470	325
3	2	62.3	18	3.46	6.11	70.6	9.5	#NULL!	#NULL!	#NULL!	#NULL!	119	44.047	963.445	203.657	55	1	2	2	144	230	8	9.44871	36	310	240
3	2	63.23	18	3.51	5.9	70.5	8.7	#NULL!	#NULL!	#NULL!	#NULL!	45.4	2.03763	264.046	75.5835	53	2	2	2	120	250	12	8.34347	43	400	240
3	2	61.8	18	3.43	6.23	71.3	8.4	#NULL!	#NULL!	#NULL!	#NULL!	66.2	40.6154	963.445	25.8125	60	1	2	2	240	267	12	10.5969	40	380	240
3	2	60.9	18	3.38	8.11	72.4	9.2	#NULL!	#NULL!	#NULL!	#NULL!	88.11	80	60	39.3966	63	2	2	2	96	270	10	1.11021	45	350	300
3	2	64.1	18	3.56	8.54	70.9	8.3	#NULL!	#NULL!	#NULL!	#NULL!	99.12	133.923	33.3787	146.018	57	1	2	2	120	290	11	12.0878	39	410	350
3	2			18	7.67	71.5	8.8	#NULL!	#NULL!	#NULL!	#NULL!	49.3614	70	124.5	10.5561	50	2	2	1	96	300	9	8.25833	38.9	315	325
